# Supplementary material for: The Bog Bilberry Enigma: A Phytochemical and Ethnopharmacological Analysis of Vaccinium uliginosum L. Fruits in Regard to Their Alleged Toxicity
Source: Plants (Basel). 2025 Aug 25;14(17):2645. doi: 10.3390/plants14172645 (PMC12430337; doi:10.3390/plants14172645)
Supplement: Supplementary file 1 [file plants-14-02645-s001.zip]

Archive with 1 entries (1 files):
- plants-3807778-supplementary.pdf
